# Supplementary material for: The efficacy of vacuum-ultraviolet light disinfection of some common environmental pathogens
Source: BMC Infect Dis. 2020 Feb 11;20:127. doi: 10.1186/s12879-020-4847-9 (PMC7014767; doi:10.1186/s12879-020-4847-9)
Supplement: Supplementary file 1 — Additional file 1. This file contains all data supporting the findings in this study which is a spreadsheet file containing raw data and intermediate calculations. [file 12879_2020_4847_MOESM1_ESM.xlsx]

## Sheet: Sheet1
Expt. 1	VUV disinfection against 10-fold diluted 0.5 McFarland Standard E. coli inoculum										log reduction=							log reduction				For Dixon's Q test			outlier rejected if > 0			outlier rejected if > 0			outlier rejected if > 0
Time (min)		CFU	Test 1	Test 2	Test 3		log CFU	Test 1	Test 2	Test 3	log CFU -	init. log CFU	Time (min)	Test 1	Test 2	Test 3	Tag:	Mean 1-3	Positive Error	Negative Error		Max-min	Q1-2	Q1-3	Min 1-Qrej	Q2-1	Q2-3	Min 2-Qrej	Q3-1	Q3-2	Min 3-Qrej				Qrej, 95%
0			16470000	16070000	24970000			7.21669	7.20602	7.39742			0	0	0	0	E. coli 10	0	0	0															0.97
2			9405000	7365000	4095000			6.97336	6.86717	6.61225			2	0.243335	0.338843	0.785165		0.455781	0.329384	0.212446		0.54183	0.17627	1	-0.79373	0.17627	0.82373	-0.79373	1	0.82373	-0.14627
5			1505000	205500	661500			6.17754	5.31281	5.82053			5	1.03916	1.8932	1.57689		1.50308	0.390121	0.463926		0.854047	1	0.629628	-0.340372	1	0.370372	-0.599628	0.629628	0.370372	-0.599628
10			253000	289500	5390			5.40312	5.46165	3.73159			10	1.81357	1.74437	3.66583		2.40792	1.25791	0.663556		1.92146	0.0360172	0.963983	-0.933983	0.0360172	1	-0.933983	0.963983	1	-0.00601724
15			210	0	0			2.32222	0	0			15	4.89447	7.20602	7.39742		6.4993	0.898116	1.60483		2.50294	0.923529	1	-0.046471	0.923529	0.076471	-0.893529	1	0.076471	-0.893529
Expt. 2	VUV disinfection against 100-fold diluted 0.5 McFarland Standard E. coli inoculum										log reduction=							log reduction
Time (min)		CFU	Test 1	Test 2	Test 3		log CFU	Test 1	Test 2	Test 3	log CFU -	init. log CFU	Time (min)	Test 1	Test 2	Test 3	Tag:	Mean 1-3	Positive Error	Negative Error
0			2160000	2520000	2477000			6.33445	6.4014	6.39393			0	0	0	0	E. coli 100	0	0	0
2			273000	79000	190000			5.43616	4.89763	5.27875			2	0.898291	1.50377	1.11517		1.17241	0.331361	0.274121		0.605482	1	0.358196	-0.611804	1	0.641804	-0.328196	0.358196	0.641804	-0.611804
5			49050	10200	8400			4.69064	4.0086	3.92428			5	1.64381	2.3928	2.46965		2.16875	0.300893	0.524939		0.825832	0.906947	1	-0.0630533	0.906947	0.0930533	-0.876947	1	0.0930533	-0.876947
10			0	0	0			0	0	0			10	6.33445	6.4014	6.39393		6.37659	0.0248071	0.0421397		0.0669468	1	0.888351	-0.0816489	1	0.111649	-0.858351	0.888351	0.111649	-0.858351
15			0	0	0			0	0	0			15
Expt. 3	VUV disinfection against 10-fold diluted 0.5 McFarland Standard ESBL-producing E. coli inoculum										log reduction=							log reduction
Time (min)		CFU	Test 1	Test 2	Test 3		log CFU	Test 1	Test 2	Test 3	log CFU -	init. log CFU	Time (min)	Test 1	Test 2	Test 3	Tag:	Mean 1-3	Positive Error	Negative Error
0			24100000	27890000	29020000			7.38202	7.44545	7.4627			0	0	0	0	ESBL 10	0	0	0
2			4140000	1340000	6990000			6.617	6.1271	6.84448			2	0.765017	1.31834	0.61822		0.900527	0.417817	0.282307		0.700123	0.790328	0.209672	-0.760328	0.790328	1	-0.179672	0.209672	1	-0.760328
5			1974000	78900	376500			6.29535	4.89708	5.57576			5	1.08667	2.54837	1.88693		1.84066	0.707714	0.753988		1.4617	1	0.547487	-0.422513	1	0.452513	-0.517487	0.547487	0.452513	-0.517487
10			27430	3080	291000			4.43823	3.48855	5.46389			10	2.94379	3.9569	1.9988		2.9665	0.9904	0.967693		1.95809	0.517394	0.482606	-0.487394	0.517394	1	-0.452606	0.482606	1	-0.487394
15			0	0	0			0	0	0			15	7.38202	7.44545	7.4627		7.43005	0.0326431	0.0480373		0.0806804	0.786207	1	-0.183793	0.786207	0.213793	-0.756207	1	0.213793	-0.756207
Expt. 4	VUV disinfection against 100-fold diluted 0.5 McFarland Standard ESBL-producing E. coli inoculum										log reduction=							log reduction
Time (min)		CFU	Test 1	Test 2	Test 3		log CFU	Test 1	Test 2	Test 3	log CFU -	init. log CFU	Time (min)	Test 1	Test 2	Test 3	Tag:	Mean 1-3	Positive Error	Negative Error
0			2896000	3930000	2729000			6.4618	6.59439	6.436			0	0	0	0	ESBL 100	0	0	0
2			76000	357000	868500			4.88081	5.55267	5.93877			2	1.58098	1.04172	0.497234		1.03998	0.541004	0.542747		1.08375	0.497587	1	-0.472413	0.497587	0.502413	-0.472413	1	0.502413	-0.467587
5			0	36500	7800			0	4.56229	3.89209			5	6.4618	2.0321	2.54391		3.67927	2.78253	1.64717		4.4297	1	0.88446	-0.0855404	1	0.11554	-0.85446	0.88446	0.11554	-0.85446
10			0	0	0			0	0	0			10	6.4618	6.59439	6.436		6.4974	0.0969943	0.0613947		0.158389	0.837141	0.162859	-0.807141	0.837141	1	-0.132859	0.162859	1	-0.807141
15			0	0	0			0	0	0			15
Expt. 5	VUV disinfection against 10-fold diluted 0.5 McFarland Standard MRSA inoculum										log reduction=							log reduction
Time (min)		CFU	Test 1	Test 2	Test 3		log CFU	Test 1	Test 2	Test 3	log CFU -	init. log CFU	Time (min)	Test 1	Test 2	Test 3	Tag:	Mean 1-3	Positive Error	Negative Error
0			3470000	3040000	4530000			6.54033	6.48287	6.6561			0	0	0	0	MRSA 10	0	0	0
2			633000	289500	2339000			5.8014	5.46165	6.36903			2	0.738926	1.02123	0.287068		0.682406	0.338819	0.395338		0.734157	0.384522	0.615478	-0.585478	0.384522	1	-0.585478	0.615478	1	-0.354522
5			174000	72100	40300			5.24055	4.85794	4.60531			5	1.29978	1.62494	2.05079		1.6585	0.392289	0.358724		0.751013	0.432959	1	-0.537041	0.432959	0.567041	-0.537041	1	0.567041	-0.402959
10			0	0	0			0	0	0			10	6.54033	6.48287	6.6561		6.55977	0.0963311	0.0768935		0.173225	0.331684	0.668316	-0.638316	0.331684	1	-0.638316	0.668316	1	-0.301684
15			0	0	0			0	0	0			15
Expt. 6	VUV disinfection against 100-fold diluted 0.5 McFarland Standard MRSA inoculum										log reduction=							log reduction
Time (min)		CFU	Test 1	Test 2	Test 3		log CFU	Test 1	Test 2	Test 3	log CFU -	init. log CFU	Time (min)	Test 1	Test 2	Test 3	Tag:	Mean 1-3	Positive Error	Negative Error
0			378000	214500	550000			5.57749	5.33143	5.74036			0	0	0	0	MRSA 100	0	0	0
2			60600	24400	31000			4.78247	4.38739	4.49136			2	0.795019	0.944037	1.249		0.996019	0.252982	0.201		0.453982	0.328247	1	-0.641753	0.328247	0.671753	-0.641753	1	0.671753	-0.298247
5			600	58900	20400			2.77815	4.77012	4.30963			5	2.79934	0.561312	1.43073		1.59713	1.20221	1.03582		2.23803	1	0.611524	-0.358476	1	0.388476	-0.581524	0.611524	0.388476	-0.581524
10			0	0	0			0	0	0			10	5.57749	5.33143	5.74036		5.54976	0.190602	0.218333		0.408935	0.60172	0.39828	-0.57172	0.60172	1	-0.36828	0.39828	1	-0.57172
15			0	0	0			0	0	0			15
Expt. 7	VUV disinfection against 0.5 McFarland Standard MTB inoculum										log reduction=							log reduction
Time (min)		CFU	Test 1	Test 2	Test 3		log CFU	Test 1	Test 2	Test 3	log CFU -	init. log CFU	Time (min)	Test 1	Test 2	Test 3	Tag:	Mean 1-3	Positive Error	Negative Error
0			3625000	6080000	3425000			6.55931	6.7839	6.53466			0	0	0	0	MTB 1	0	0	0
10			33000	60000	3250			4.51851	4.77815	3.51188			10	2.04079	2.00575	3.02278		2.35644	0.666336	0.350689		1.01702	0.0344551	0.965545	-0.935545	0.0344551	1	-0.935545	0.965545	1	-0.00445515
20			250	650	50			2.39794	2.81291	1.69897			20	4.16137	3.97099	4.83569		4.32268	0.513008	0.351693		0.8647	0.220166	0.779834	-0.749834	0.220166	1	-0.749834	0.779834	1	-0.190166
30			0	0	0			0	0	0			30	6.55931	6.7839	6.53466		6.62596	0.157946	0.0912968		0.249243	0.901111	0.0988892	-0.871111	0.901111	1	-0.0688892	0.0988892	1	-0.871111
45			0	0	0			0	0	0			45	6.55931	6.7839	6.53466		6.62596	0.157946	0.0912968		0.249243	0.901111	0.0988892	-0.871111	0.901111	1	-0.0688892	0.0988892	1	-0.871111
Expt. 8	VUV disinfection against 10-fold diluted 0.5 McFarland Standard MTB inoculum										log reduction=							log reduction
Time (min)		CFU	Test 1	Test 2	Test 3		log CFU	Test 1	Test 2	Test 3	log CFU -	init. log CFU	Time (min)	Test 1	Test 2	Test 3	Tag:	Mean 1-3	Positive Error	Negative Error
0			135000	120000	97500			5.13033	5.07918	4.989			0	0	0	0	MTB 10	0	0	0
10			500	5000	600			2.69897	3.69897	2.77815			10	2.43136	1.38021	2.21085		2.00748	0.423888	0.627265		1.05115	1	0.20978	-0.76022	1	0.79022	-0.17978	0.20978	0.79022	-0.76022
20			100	150	50			2	2.17609	1.69897			20	3.13033	2.90309	3.29003		3.10782	0.182215	0.204729		0.386945	0.587277	0.412723	-0.557277	0.587277	1	-0.382723	0.412723	1	-0.557277
30			0	0	0			0	0	0			30	5.13033	5.07918	4.989		5.06617	0.0641606	0.0771686		0.141329	0.361939	1	-0.608061	0.361939	0.638061	-0.608061	1	0.638061	-0.331939
45			0	0	0			0	0	0			45	5.13033	5.07918	4.989		5.06617	0.0641606	0.0771686		0.141329	0.361939	1	-0.608061	0.361939	0.638061	-0.608061	1	0.638061	-0.331939
														log reduction=								Max-min	Q1-2	Q1-3	Min 1-Q	Q2-1	Q2-3	Min 2-Q	Q3-1	Q3-2	Min 3-Q
					Expt. 9	VUV against H1N1 influenza A virus				log TCID50				log TCID50 -	init. log TCID50			log reduction
							Time (min)		Test 1	Test 2	Test 3		Time (min)	Test 1	Test 2	Test 3	Tag:	Mean 1-3	Positive Error	Negative Error
							0		5.16	5.83	5.17		0	0	0	0	H1N1	0	0	0
							5		2.16	3.5	3.8		5	3	2.33	1.37		2.23333	0.766667	0.863333		1.63	0.411043	1	-0.558957	0.411043	0.588957	-0.558957	1	0.588957	-0.381043
							10		1.83	3.2	0.5		10	3.33	2.63	4.67		3.54333	1.12667	0.913333		2.04	0.343137	0.656863	-0.626863	0.343137	1	-0.626863	0.656863	1	-0.313137
							15		1.83	0.5	1.5		15	3.33	5.33	3.67		4.11	1.22	0.78		2	1	0.17	-0.8	1	0.83	-0.14	0.17	0.83	-0.8
							20		1.83	0.5	0.5		20	3.33	5.33	4.67		4.44333	0.886667	1.11333		2	1	0.67	-0.3	1	0.33	-0.64	0.67	0.33	-0.64
							25		2.5	0.5	0.5		25	2.66	5.33	4.67		4.22	1.11	1.56		2.67	1	0.752809	-0.217191	1	0.247191	-0.722809	0.752809	0.247191	-0.722809
							30		1.5	0.5	0.5		30	3.66	5.33	4.67		4.55333	0.776667	0.893333		1.67	1	0.60479	-0.36521	1	0.39521	-0.57479	0.60479	0.39521	-0.57479
														log reduction=
					Expt. 10	VUV against H3N2 influenza A virus				log TCID50				log TCID50 -	init. log TCID50			log reduction
							Time (min)		Test 1	Test 2	Test 3		Time (min)	Test 1	Test 2	Test 3	Tag:	Mean 1-3	Positive Error	Negative Error
							0		4.5	5.83	4.83		0	0	0	0	H3N2	0	0	0
							5		2.83	0.5	2.83		5	1.67	5.33	2		3	2.33	1.33		3.66	1	0.0901639	-0.879836	1	0.909836	-0.0601639	0.0901639	0.909836	-0.879836
							10		0.5	1.83	2.83		10	4	4	2	Rejected	4	0	0		2	0	1	-0.97	0	1	-0.97	1	1	0.03
							15		1.83	0.5	1.83		15	2.67	5.33	3		3.66667	1.66333	0.996667		2.66	1	0.12406	-0.84594	1	0.87594	-0.0940602	0.12406	0.87594	-0.84594
							20		0.5	0.5	0.5		20	4	5.33	4.33		4.55333	0.776667	0.553333		1.33	1	0.24812	-0.72188	1	0.75188	-0.21812	0.24812	0.75188	-0.72188
							25		0.5	0.5	0.5		25	4	5.33	4.33		4.55333	0.776667	0.553333		1.33	1	0.24812	-0.72188	1	0.75188	-0.21812	0.24812	0.75188	-0.72188
							30		0.5	0.5	0.5		30	4	5.33	4.33		4.55333	0.776667	0.553333		1.33	1	0.24812	-0.72188	1	0.75188	-0.21812	0.24812	0.75188	-0.72188
